# Supplementary material for: Neoadjuvant immunotherapy with nivolumab and ipilimumab induces major pathological responses in patients with head and neck squamous cell carcinoma
Source: Nat Commun. 2021 Dec 22;12:7348. doi: 10.1038/s41467-021-26472-9 (PMC8695578; doi:10.1038/s41467-021-26472-9)
Supplement: Supplementary file 4 — Source Data [file 41467_2021_26472_MOESM4_ESM.xlsx]

## Sheet: Fig. 1b
ID	Neoadjuvant regimen	Primary tumor regression (%)	Primary tumor pathological response	Salvaged (yes/no)	cN status
4	NIVO MONO	-95	MPR	no	N1
12	COMBO	-95	MPR	no	N0
15	COMBO	-93	MPR	no	N1
17	COMBO	-92	MPR	no	N0
22	COMBO	-90	MPR	no	N1
29	COMBO	-100	MPR	no	N0
31	COMBO	-99	MPR	no	N0
36	COMBO	-94	MPR	no	N0
39	COMBO	-92	MPR	no	N0
21	COMBO	NE	NE	no	N1
32	COMBO	NE	NE	yes	N1
34	COMBO	NE	NE	no	N3b
2	NIVO MONO	0	NPR	yes	N0
3	NIVO MONO	0	NPR	no	N2b
6	NIVO MONO	0	NPR	no	N0
7	NIVO MONO	0	NPR	no	N0
8	NIVO MONO	-43	NPR	yes	N0
9	COMBO	0	NPR	no	N2c
10	COMBO	-19	NPR	no	N2c
13	COMBO	-21	NPR	no	N0
23	COMBO	-26	NPR	no	N1
24	COMBO	-28	NPR	yes	N0
25	COMBO	-22	NPR	no	N2a
26	COMBO	-13	NPR	no	N2b
28	COMBO	-33	NPR	no	N0
30	COMBO	-19	NPR	no	N0
33	COMBO	0	NPR	yes	N0
35	COMBO	-27	NPR	no	N0
37	COMBO	0	NPR	no	N0
38	COMBO	0	NPR	no	N0
11	COMBO	-63	PPR	yes	N0
27	COMBO	-69	PPR	no	N2b
	NE, not evaluable
	NPR, no pathological response; PPR, partial pathological response; MPR, major pathological response
	NIVO MONO, nivoloumab monotherapy; COMBO, nivolumab + ipilimimab dual therapy

## Sheet: Fig. 1e
ID	Change in TLG (%)	Primary tumor pathological response
4	NA	MPR
12	NA	MPR
15	-78	MPR
17	-46	MPR
22	-98	MPR
29	-100	MPR
31	-100	MPR
36	NA	MPR
39	NA	MPR
21	-74	NE
32	151	NE
34	NA	NE
2	NA	NPR
3	NA	NPR
6	423	NPR
7	214	NPR
8	21	NPR
9	NA	NPR
10	230	NPR
13	Na	NPR
23	33	NPR
24	10	NPR
25	-51	NPR
26	4	NPR
28	160	NPR
30	NA	NPR
33	NA	NPR
35	92	NPR
37	423	NPR
38	108	NPR
11	NA	PPR
27	-28	PPR
	Percentage change in TLG was calculated between MPR and non-MPR (NPR + PPR) patients.
	NPR, no pathological response; PPR, partial pathological response; MPR, major pathological response; NA, not available; NE, not evaluable; TLG, total lesion glycolysis

## Sheet: Fig. 1f
ID	Primary tumor pathological response	PD-L1 CPS
2	NPR	0
3	NPR	5
4	MPR	80
6	NPR	2
7	NPR	5
8	NPR	15
9	NPR	15
10	NPR	70
11	PPR	0
12	MPR	5
13	NPR	30
15	MPR	90
17	MPR	90
21	MPR*	40
22	MPR	5
23	NPR	80
24	NPR	2
25	NPR	1
26	NPR	15
27	PPR	100
28	NPR	1
29	MPR	15
30	NPR	15
31	MPR	90
32	NPR*	40
33	NPR	25
34	NPR*	30
35	NPR	15
36	MPR	2
37	NPR	60
38	NPR	1
39	MPR	30
	*Patients 21, 32, and 34 were unevaluable for pathological response, but were included in translational analyses according to their clinical/radiological response: 1 likely MPR (21) and 2 likely NPR (32 and 34).
	CPS was compared between MPR and non-MPR (NPR+PPR) patients.
	NPR, no pathological response; PPR, partial pathological response; MPR, major pathological response; NE, not evaluable; CPS, combined positive score

## Sheet: Fig. 1g
ID	Primary tumor pathological response	Pre-treatment intratumoral CD3+CD8+ density (cells/mm2)
2	NPR	197.86
3	NPR	16.2669
4	MPR	580.964
6	NPR	30.791
7	NPR	3.67593
8	NPR	49.1693
9	NPR	23.2929
10	NPR	155.919
11	PPR	NA
12	MPR	19.0625
13	NPR	26.6187
15	MPR	262.29
17	MPR	149.406
21	MPR*	188.502
22	MPR	199.435
23	NPR	289.786
24	NPR	174.974
25	NPR	57.5087
26	NPR	143.68
27	PPR	681.818
28	NPR	15.874
29	MPR	158.905
30	NPR	13.0316
31	MPR	83.7784
32	NPR*	41.7359
33	NPR	189.661
34	NPR*	72.9064
35	NPR	127.437
36	MPR	7.54572
37	NPR	223.401
38	NPR	28.3047
39	MPR	72.8121
	*Patients 21, 32, and 34 were unevaluable for pathological response, but were included in translational analyses according to their clinical/radiological response: 1 likely MPR (21) and 2 likely NPR (32 and 34).
	CD3+CD8+ density was compared between MPR and non-MPR (NPR+PPR) patients.
	NPR, no pathological response; PPR, partial pathological response; MPR, major pathological response; NE, not evaluable; NA, not available.

## Sheet: Fig. 2a
Hypoxia chronic signature				IFNg signature				T-cells (MCP counter)				Endothelial cells (MCP counter)				EMT signature
Pre treatment				Pre treatment				Pre treatment				Pre treatment				Pre treatment
ID	Hypoxia z-score	Primary tumor pathological response		ID	IFNg z-score	Primary tumor pathological response		ID	T-cells z-score	Primary tumor pathological response		ID	Endothelial z-score	Primary tumor pathological response		ID	EMT z-score	Primary tumor pathological response
4	0.168485	MPR		4	-0.0775134	MPR		4	-0.28144	MPR		4	0.0803639	MPR		4	-0.840955	MPR
2	-0.12541	NPR		2	-1.13616	NPR		2	-1.19345	NPR		2	-1.32525	NPR		2	-1.98495	NPR
3	0.156122	NPR		3	-0.633902	NPR		3	-0.628349	NPR		3	-0.186144	NPR		3	-1.21654	NPR
6	0.845884	NPR		6	-1.75879	NPR		6	-1.23273	NPR		6	-0.569277	NPR		6	-0.273836	NPR
9	0.375854	NPR		9	-0.794012	NPR		9	0.0215228	NPR		9	0.270028	NPR		9	0.271142	NPR
21	0.276176	MPR*		21	-0.57949	MPR*		21	-0.387327	MPR*		21	0.64609	MPR*		21	0.916398	MPR*
23	-0.364148	NPR		23	0.732282	NPR		23	0.616704	NPR		23	-0.243604	NPR		23	0.266414	NPR
22	-0.0486205	MPR		22	0.0881519	MPR		22	0.831459	MPR		22	0.0139041	MPR		22	-1.50091	MPR
24	0.361483	NPR		24	-0.138338	NPR		24	-0.254728	NPR		24	-0.208585	NPR		24	1.11526	NPR
25	-0.131639	NPR		25	-0.884279	NPR		25	-0.761986	NPR		25	-0.848798	NPR		25	-2.81632	NPR
26	0.159977	NPR		26	0.36116	NPR		26	0.326272	NPR		26	0.128359	NPR		26	-0.67652	NPR
35	0.102886	NPR		35	0.35047	NPR		35	0.415442	NPR		35	-0.0935507	NPR		35	-1.08692	NPR
36	0.333469	MPR		36	-0.0514708	MPR		36	0.0902569	MPR		36	0.204349	MPR		36	-0.788146	MPR
38	0.168342	NPR		38	-0.43002	NPR		38	-0.317736	NPR		38	0.102861	NPR		38	3.39891	NPR
39	-0.213852	MPR		39	0.587946	MPR		39	0.577302	MPR		39	0.402555	MPR		39	0.332725	MPR
17	0.418599	MPR		17	-0.0444773	MPR		17	-0.67471	MPR		17	-0.365397	MPR		17	-2.6122	MPR
28	0.539293	NPR		28	-1.20412	NPR		28	-1.15894	NPR		28	-0.338436	NPR		28	-1.79155	NPR
27	-0.44823	PPR		27	1.51492	PPR		27	0.3881	PPR		27	-0.13152	PPR		27	0.167861	PPR
31	-0.579039	MPR		31	0.662224	MPR		31	1.07374	MPR		31	0.289987	MPR		31	-0.377543	MPR
29	0.746211	MPR		29	-0.726994	MPR		29	-0.406916	MPR		29	0.821701	MPR		29	-0.448192	MPR
30	0.407188	NPR		30	-0.346191	NPR		30	-0.881676	NPR		30	0.0247731	NPR		30	-0.780106	NPR
34	0.655025	NPR*		34	0.016932	NPR*		34	-0.0197137	NPR*		34	0.290731	NPR*		34	-0.960044	NPR*
33	-0.272777	NPR		33	0.169901	NPR		33	0.190411	NPR		33	-0.0294641	NPR		33	1.12052	NPR
32	0.246098	NPR*		32	-0.920078	NPR*		32	-1.0403	NPR*		32	0.49146	NPR*		32	0.523779	NPR*
8	0.732888	NPR		8	-0.178617	NPR		8	-0.327467	NPR		8	-0.60908	NPR		8	0.861318	NPR
11	0.18133	PPR		11	-1.54282	PPR		11	-0.660229	PPR		11	-0.321331	PPR		11	-2.40206	PPR
7	0.0646244	NPR		7	-1.28779	NPR		7	-0.877973	NPR		7	1.22675	NPR		7	2.33285	NPR
37	-0.25015	NPR		37	0.701799	NPR		37	0.707073	NPR		37	-0.0617952	NPR		37	-0.145524	NPR
10	0.291639	NPR		10	-0.644613	NPR		10	-0.628375	NPR		10	-0.0943044	NPR		10	0.0593047	NPR
12	-0.637486	MPR		12	-1.67469	MPR		12	-1.404	MPR		12	-0.463128	MPR		12	0.799843	MPR
13	-0.583599	NPR		13	-0.460047	NPR		13	-0.157049	NPR		13	-0.166121	NPR		13	-1.02237	NPR
15	-0.770791	MPR		15	1.09239	MPR		15	1.32003	MPR		15	-0.330496	MPR		15	-1.5954	MPR
On treatment				On treatment				On treatment				On treatment				On treatment
ID	Hypoxia z-score	Primary tumor pathological response		ID	INFg z-score	Primary tumor pathological response		ID	T-cells z-score	Primary tumor pathological response		ID	Endothelial z-score	Primary tumor pathological response		ID	EMT z-score	Primary tumor pathological response
13	-0.579286	NPR		13	0.984935	NPR		13	0.879411	NPR		13	0.0159385	NPR		13	0.0425969	NPR
15	-0.801402	MPR		15	0.553506	MPR		15	0.589386	MPR		15	0.800179	MPR		15	1.40407	MPR
7	-0.107175	NPR		7	-0.652358	NPR		7	-0.357204	NPR		7	-0.0207799	NPR		7	0.863563	NPR
4	-1.08894	MPR		4	0.239541	MPR		4	1.28574	MPR		4	1.00763	MPR		4	0.126777	MPR
6	1.04944	NPR		6	-1.04469	NPR		6	-0.711413	NPR		6	-0.752331	NPR		6	-0.798494	NPR
29	-1.03837	MPR		29	1.10078	MPR		29	1.33181	MPR		29	0.532177	MPR		29	2.40903	MPR
31	-0.993871	MPR		31	0.807908	MPR		31	0.740355	MPR		31	1.22176	MPR		31	1.9707	MPR
8	0.605511	NPR		8	0.434704	NPR		8	0.0434165	NPR		8	-0.105647	NPR		8	0.50274	NPR
3	-0.202379	NPR		3	0.528685	NPR		3	0.360781	NPR		3	-0.824843	NPR		3	-2.62738	NPR
9	-0.170704	NPR		9	-0.496043	NPR		9	0.135506	NPR		9	0.149529	NPR		9	0.545189	NPR
12	-1.09799	MPR		12	0.00574678	MPR		12	-0.331722	MPR		12	1.0075	MPR		12	2.91076	MPR
10	0.434384	NPR		10	0.77881	NPR		10	0.202067	NPR		10	-0.804193	NPR		10	-0.297095	NPR
21	0.585535	MPR*		21	-0.392371	MPR*		21	-0.386666	MPR*		21	0.14033	MPR*		21	-0.477132	MPR*
22	-0.965827	MPR		22	1.23212	MPR		22	0.936358	MPR		22	-0.160326	MPR		22	1.47587	MPR
23	0.0897503	NPR		23	0.37941	NPR		23	0.125112	NPR		23	-0.644113	NPR		23	-0.110209	NPR
24	0.162333	NPR		24	0.748287	NPR		24	0.151788	NPR		24	-0.630581	NPR		24	0.961696	NPR
26	0.42363	NPR		26	-0.195464	NPR		26	-0.127219	NPR		26	-0.161701	NPR		26	-0.641373	NPR
25	-0.234539	NPR		25	1.05719	NPR		25	1.02451	NPR		25	0.0998656	NPR		25	0.800837	NPR
28	0.212233	NPR		28	-0.262536	NPR		28	-0.435383	NPR		28	0.0675651	NPR		28	-0.740679	NPR
30	0.565722	NPR		30	0.251552	NPR		30	-0.052625	NPR		30	-0.2183	NPR		30	-0.496915	NPR
33	0.290099	NPR		33	-0.40371	NPR		33	-0.606796	NPR		33	-0.281158	NPR		33	0.618001	NPR
34	0.332276	NPR*		34	1.08495	NPR*		34	0.684749	NPR*		34	0.335771	NPR*		34	0.0412764	NPR*
11	-0.250111	PPR		11	-0.597636	PPR		11	-0.0490867	PPR		11	-0.795913	PPR		11	-0.723024	PPR
37	0.762034	NPR		37	0.472796	NPR		37	0.117841	NPR		37	-0.401245	NPR		37	0.413459	NPR
17	-0.336995	MPR		17	0.0884013	MPR		17	-0.604198	MPR		17	0.754132	MPR		17	0.0715769	MPR
35	0.232309	NPR		35	0.520954	NPR		35	0.236233	NPR		35	-0.0697238	NPR		35	-0.171989	NPR
36	0.300226	MPR		36	0.0264481	MPR		36	-0.0879134	MPR		36	0.870388	MPR		36	0.534046	MPR
38	-0.101477	NPR		38	0.361613	NPR		38	-0.15971	NPR		38	-0.118886	NPR		38	2.24479	NPR
39	-0.545521	MPR		39	0.526425	MPR		39	0.831258	MPR		39	0.320967	MPR		39	0.0166235	MPR
2	-0.336725	NPR		2	1.09629	NPR		2	0.970409	NPR		2	0.0583781	NPR		2	0.28444	NPR
*Patients 21, 32, and 34 were unevaluable for pathological response, but were included in translational analyses according to their clinical/radiological response: 1 likely MPR (21) and 2 likely NPR (32 and 34).
RNAseq of on-treatment primary tumor samples was unavailable for patients 27 and 32.
Z-scores were compared between MPR and non-MPR (NPR+PPR) patients.
NPR, no pathological response; PPR, partial pathological response; MPR, major pathological response.

## Sheet: Fig. 2b
Hypoxia chronic signature
MPR - Pre-treatment			MPR - On-treatment
ID	Hypoxia z-score		ID	Hypoxia z-score
4	0.168485		4	-1.08894
12	-0.637486		12	-1.09799
15	-0.770791		15	-0.801402
17	0.418599		17	-0.336994
21*	0.276176		21*	0.585535
22	-0.0486205		22	-0.965827
29	0.746211		29	-1.03837
31	-0.579039		31	-0.993871
36	0.333469		36	0.300226
39	-0.213852		39	-0.545521
NPR - Pre-treatment			NPR - On-treatment
ID	Hypoxia z-score		ID	Hypoxia z-score
2	-0.12541		2	-0.336725
3	0.156122		3	-0.202379
6	0.845884		6	1.04944
7	0.0646244		7	-0.107175
8	0.732888		8	0.605511
9	0.375854		9	-0.170704
10	0.291639		10	0.434384
13	-0.583599		13	-0.579286
23	-0.364148		23	0.0897503
24	0.361483		24	0.162333
25	-0.131639		25	-0.234539
26	0.159977		26	0.42363
28	0.539293		28	0.212233
30	0.407188		30	0.565722
33	-0.272777		33	0.290099
34*	0.655025		34*	0.332276
35	0.102886		35	0.232309
37	-0.25015		37	0.762034
38	0.168342		38	-0.101477
PPR - Pre-treatment			PPR - On-treatment
ID	Hypoxia z-score		ID	Hypoxia z-score
11	0.18133		11	-0.250111
*Patients 21, 32, and 34 were unevaluable for pathological response, but were included in translational analyses according to their clinical/radiological response: 1 likely MPR (21) and 2 likely NPR (32 and 34).
RNAseq of on-treatment primary tumor samples was unavailable for patients 27 and 32.
Chronic hypoxia Z-scores at both time points were compared within the same patient.
NPR, no pathological response; PPR, partial pathological response; MPR, major pathological response.

## Sheet: Fig. 2c
ID	Primary tumor pathological response	Pre-treatment HIF1a score (%)	On-treatment HIF1a score (%)
2	NPR	5	15
3	NPR	5	20
4	MPR	50	30
6	NPR	80	30
7	NPR	30	70
8	NPR	60	90
9	NPR	25	15
10	NPR	20	30
11	PPR	40	5
12	MPR	20	10
13	NPR	25	5
15	MPR	70	5
17	MPR	70	30
21	MPR*	30	90
22	MPR	70	30
23	NPR	90	10
24	NPR	5	50
25	NPR	5	70
26	NPR	60	60
27	PPR	60	NA
28	NPR	25	80
29	MPR	80	0†
30	NPR	20	70
31	MPR	30	0†
32	NPR*	10	NA
33	NPR	70	60
34	NPR*	80	90
35	NPR	5	80
36	MPR	85	80
37	NPR	80	90
38	NPR	80	80
39	MPR	60	70
	*Patients 21, 32, and 34 were unevaluable for pathological response, but were included in translational analyses according to their clinical/radiological response: 1 likely MPR (21) and 2 likely NPR (32 and 34).
	†No tumor was left in the on-treatment specimen of patients 29 and 31; they were included with value '0'.
	HIF1a-score at both time points were compared within the same patient.
	NPR, no pathological response; PPR, partial pathological response; MPR, major pathological response; NE, not evaluable; NA, not available; HIF, hypoxia-inducible factor

## Sheet: Fig. 2e
ID	Primary tumor pathological response	Pre-treatment MVD (/mm2)	On-treatment MVD (/mm2)
2	NPR	75	52
3	NPR	76	100
4	MPR	68	91
6	NPR	73	54
7	NPR	3	43
8	NPR	79	35
9	NPR	69	70
10	NPR	45	47
11	PPR	NA	NA
12	MPR	44	64
13	NPR	160	77
15	MPR	86	135
17	MPR	NA	149
21	MPR*	122	112
22	MPR	85	96
23	NPR	91	61
24	NPR	38	40
25	NPR	110	121
26	NPR	127	117
27	PPR	52	NA
28	NPR	33	97
29	MPR	150	97
30	NPR	65	122
31	MPR	131	196
32	NPR*	56	NA
33	NPR	77	68
34	NPR*	94	70
35	NPR	62	73
36	MPR	71	146
37	NPR	NA	78
38	NPR	51	47
39	MPR	91	157
	*Patients 21, 32, and 34 were unevaluable for pathological response, but were included in translational analyses according to their clinical/radiological response: 1 likely MPR (21) and 2 likely NPR (32 and 34).
	MVD scores at both time points were compared within the same patient. An exact, two-tailed P-value was calculated using a Wilcoxon signed rank test.
	On-treatment MVD was compared between MPR and NPR patients (none of the 2 PPR patients had MVD data available at both time points).
	NPR, no pathological response; PPR, partial pathological response; MPR, major pathological response; NE, not evaluable; NA, not available; MVD, microvessel density

## Sheet: Fig. 2f
PD-1						PD-L1						LAG-3						CTLA-4
MPR - Pre-treatment			MPR - On-treatment			MPR - Pre-treatment			MPR - On-treatment			MPR - Pre-treatment			MPR - On-treatment			MPR - Pre-treatment			MPR - On-treatment
ID	PD-1 z-score		ID	PD-1 z-score		ID	PD-L1 z-score		ID	PD-L1 z-score		ID	LAG-3 z-score		ID	LAG-3 z-score		ID	CTLA-4 z-score		ID	CTLA-4 z-score
4	0.425296		4	-0.078768		4	-0.378517		4	-0.969921		4	0.149948		4	1.96096		4	-0.626591		4	1.34387
12	-1.94737		12	0.698989		12	-1.67406		12	-1.25771		12	-1.0152		12	0.50094		12	-0.955965		12	0.645217
15	1.13613		15	1.18977		15	0.401124		15	-0.275161		15	1.1212		15	0.418886		15	0.957796		15	0.0390027
17	0.476649		17	-0.474471		17	1.04407		17	0.387092		17	-1.6453		17	-1.02046		17	-0.572798		17	-2.72674
21*	-0.614629		21*	-0.869413		21*	-0.68239		21*	0.215287		21*	-0.311126		21*	-0.475454		21*	-1.0567		21*	-0.364618
22	-0.74207		22	1.06831		22	-0.425557		22	0.783188		22	-1.68628		22	0.9515		22	2.02154		22	1.45087
29	-0.753621		29	0.617286		29	-0.321796		29	-0.5906		29	-0.390106		29	1.03856		29	-0.183267		29	0.640072
31	0.80686		31	0.0611269		31	0.778625		31	-1.1744		31	-0.138947		31	0.0903167		31	0.948128		31	0.949827
36	0.32917		36	-0.0570451		36	-0.437018		36	0.244465		36	-0.720596		36	-0.430507		36	-0.872765		36	0.0394541
39	1.11582		39	0.252802		39	-0.277139		39	-1.64457		39	0.380411		39	-0.255643		39	-0.775078		39	1.95767
NPR - Pre-treatment			NPR - On-treatment			NPR - Pre-treatment			NPR - On-treatment			NPR - Pre-treatment			NPR - On-treatment			NPR - Pre-treatment			NPR - On-treatment
ID	PD-1 z-score		ID	PD-1 z-score		ID	PD-L1 z-score		ID	PD-L1 z-score		ID	LAG-3 z-score		ID	LAG-3 z-score		ID	CTLA-4 z-score		ID	CTLA-4 z-score
2	-0.503138		2	1.59854		2	0.969761		2	0.70156		2	-2.52949		2	1.41278		2	-2.49201		2	0.782742
3	-1.12739		3	0.913958		3	-0.642856		3	0.168734		3	-0.845263		3	0.501943		3	-0.933696		3	0.0795633
6	-0.455352		6	-0.62435		6	-0.176455		6	-0.672902		6	-2.52949		6	-0.465097		6	-1.58606		6	-1.06833
7	-1.32754		7	0.0870976		7	-0.116571		7	-0.766141		7	-1.33216		7	-0.578336		7	-1.12961		7	-0.496515
8	-0.0283386		8	0.560875		8	0.721455		8	0.861719		8	-0.0242843		8	0.858947		8	-0.0901897		8	0.240447
9	-0.571498		9	-0.373005		9	-0.574099		9	-0.772778		9	-1.15335		9	-0.187554		9	-0.44108		9	-0.0795425
10	-0.672349		10	1.30094		10	1.84334		10	2.52824		10	0.462151		10	1.27384		10	-0.740452		10	0.358146
13	-0.300693		13	1.12203		13	-0.829628		13	1.03538		13	-0.769048		13	0.958333		13	-0.079858		13	1.20335
23	-0.214799		23	1.07405		23	1.57111		23	1.09415		23	-0.126027		23	0.999077		23	0.0973809		23	0.676601
24	-0.601325		24	0.0961222		24	-0.806387		24	1.41777		24	0.194623		24	1.58749		24	-0.429256		24	0.416408
25	-1.94737		25	2.06085		25	-1.23523		25	-0.427707		25	-0.633131		25	1.67215		25	-0.641488		25	1.56323
26	0.242225		26	1.02515		26	-0.14095		26	-0.97404		26	0.369452		26	0.213041		26	-0.166242		26	-0.375049
28	-1.26374		28	-0.0295481		28	-1.47477		28	-1.26068		28	-0.574423		28	-0.338069		28	-1.62787		28	-0.275339
30	-1.94737		30	-0.12714		30	0.544338		30	2.00635		30	-0.488035		30	0.738224		30	1.39455		30	0.602569
33	-0.155559		33	3.2847		33	0.619988		33	-2.04848		33	-0.115377		33	-0.059566		33	1.42207		33	0.946153
34*	-0.296256		34*	1.20553		34*	0.165318		34*	0.906238		34*	0.116434		34*	1.93361		34*	-0.493468		34*	0.234448
35	0.305069		35	-0.0554269		35	-0.367591		35	0.515491		35	0.314788		35	0.82344		35	0.00930848		35	0.180306
37	-1.10018		37	0.609163		37	0.364912		37	0.372637		37	-0.52546		37	1.11758		37	-0.409505		37	0.622526
38	-0.965489		38	-1.26485		38	-0.799228		38	1.40749		38	-0.140865		38	0.00392189		38	-0.678459		38	0.7644
PPR - Pre-treatment			PPR - On-treatment			PPR - Pre-treatment			PPR - On-treatment			PPR - Pre-treatment			PPR - On-treatment			PPR - Pre-treatment			PPR - On-treatment
ID	PD-1 z-score		ID	PD-1 z-score		ID	PD-L1 z-score		ID	PD-L1 z-score		ID	LAG-3 z-score		ID	LAG-3 z-score		ID	CTLA-4 z-score		ID	CTLA-4 z-score
11	-1.47468		11	-0.928139		11	-1.14183		11	0.219711		11	-0.464908		11	-1.43509		11	-0.770654		11	0.277506
*Patients 21, 32, and 34 were unevaluable for pathological response, but were included in translational analyses according to their clinical/radiological response: 1 likely MPR (21) and 2 likely NPR (32 and 34).
Checkpoint expression Z-scores at both time points were compared within the same patient.
NPR, no pathological response; PPR, partial pathological response; MPR, major pathological response.

## Sheet: Fig. 2g
ID	Hugo_Symbol	Variant_Classification	Variant_Type	Primary tumor pathological response	Neoadjuvant regimen	Salvaged (yes/no)
2	KMT2D	Nonsense_Mutation	SNP	NPR	NIVO MONO	yes
2	CREBBP	Missense_Mutation	SNP	NPR	NIVO MONO	yes
2	TP53	Frame_Shift_Del	DEL	NPR	NIVO MONO	yes
3	LRP1B	Missense_Mutation	SNP	NPR	NIVO MONO	no
3	FAM135B	Missense_Mutation	SNP	NPR	NIVO MONO	no
4	NSD1	Missense_Mutation	SNP	MPR	NIVO MONO	no
4	FAM135B	Missense_Mutation	SNP	MPR	NIVO MONO	no
4	NOTCH1	Missense_Mutation	SNP	MPR	NIVO MONO	no
4	ARID2	Missense_Mutation	SNP	MPR	NIVO MONO	no
4	KMT2D	Frame_Shift_Del	DEL	MPR	NIVO MONO	no
4	CREBBP	Missense_Mutation	SNP	MPR	NIVO MONO	no
4	TP53	Missense_Mutation	SNP	MPR	NIVO MONO	no
4	KEAP1	Missense_Mutation	SNP	MPR	NIVO MONO	no
6	NOTCH1	Missense_Mutation	SNP	NPR	NIVO MONO	no
6	TP53	Frame_Shift_Del	DEL	NPR	NIVO MONO	no
7	FBXW7	Nonsense_Mutation	SNP	NPR	NIVO MONO	no
7	KMT2C	Missense_Mutation	SNP	NPR	NIVO MONO	no
7	CDKN2A	Missense_Mutation	SNP	NPR	NIVO MONO	no
7	KMT2D	Nonsense_Mutation	SNP	NPR	NIVO MONO	no
7	TP53	Missense_Mutation	SNP	NPR	NIVO MONO	no
7	SMAD4	Missense_Mutation	SNP	NPR	NIVO MONO	no
7	KEAP1	Missense_Mutation	SNP	NPR	NIVO MONO	no
7	EP300	Missense_Mutation	SNP	NPR	NIVO MONO	no
8	LRP1B	Frame_Shift_Del	DEL	NPR	NIVO MONO	yes
8	FAT1	Nonsense_Mutation	SNP	NPR	NIVO MONO	yes
8	HLA-A	Missense_Mutation	SNP	NPR	NIVO MONO	yes
8	KMT2D	Nonsense_Mutation	SNP	NPR	NIVO MONO	yes
8	TP53	Missense_Mutation	SNP	NPR	NIVO MONO	yes
9	KMT2C	Missense_Mutation	SNP	NPR	COMBO	no
9	CDKN2A	Nonsense_Mutation	SNP	NPR	COMBO	no
9	TP53	Missense_Mutation	SNP	NPR	COMBO	no
10	FBXW7	Missense_Mutation	SNP	NPR	COMBO	no
10	FBXW7	Missense_Mutation	SNP	NPR	COMBO	no
10	TRRAP	Missense_Mutation	SNP	NPR	COMBO	no
10	TP53	Missense_Mutation	SNP	NPR	COMBO	no
10	TP53	Missense_Mutation	SNP	NPR	COMBO	no
11	LRP1B	Missense_Mutation	SNP	PPR	COMBO	yes
11	PIK3CA	Missense_Mutation	SNP	PPR	COMBO	yes
11	NSD1	Nonsense_Mutation	SNP	PPR	COMBO	yes
11	TRRAP	Missense_Mutation	SNP	PPR	COMBO	yes
11	CDKN2A	Nonsense_Mutation	SNP	PPR	COMBO	yes
11	TP53	Missense_Mutation	SNP	PPR	COMBO	yes
12	PIK3CA	Missense_Mutation	SNP	MPR	COMBO	no
12	MB21D2	Missense_Mutation	SNP	MPR	COMBO	no
12	FAT3	Missense_Mutation	SNP	MPR	COMBO	no
12	RB1	Missense_Mutation	SNP	MPR	COMBO	no
12	TP53	Missense_Mutation	SNP	MPR	COMBO	no
13	RB1	Nonsense_Mutation	SNP	NPR	COMBO	no
13	TP53	Splice_Site	SNP	NPR	COMBO	no
15	NOTCH1	Missense_Mutation	SNP	MPR	COMBO	no
15	NOTCH1	In_Frame_Del	DEL	MPR	COMBO	no
15	TP53	Missense_Mutation	SNP	MPR	COMBO	no
15	TP53	Splice_Site	SNP	MPR	COMBO	no
15	EP300	Missense_Mutation	SNP	MPR	COMBO	no
17	CASP8	Nonsense_Mutation	SNP	MPR	COMBO	no
17	CASP8	Missense_Mutation	SNP	MPR	COMBO	no
17	FBXW7	Missense_Mutation	SNP	MPR	COMBO	no
17	FAT1	Nonsense_Mutation	SNP	MPR	COMBO	no
17	FAT1	Nonsense_Mutation	SNP	MPR	COMBO	no
17	RASA1	Nonsense_Mutation	SNP	MPR	COMBO	no
17	NOTCH1	Missense_Mutation	SNP	MPR	COMBO	no
21	KMT2C	Frame_Shift_Ins	INS	MPR*	COMBO	no
21	NOTCH1	Frame_Shift_Del	DEL	MPR*	COMBO	no
21	KMT2D	Frame_Shift_Del	DEL	MPR*	COMBO	no
21	TP53	Missense_Mutation	SNP	MPR*	COMBO	no
22	BIRC6	Missense_Mutation	SNP	MPR	COMBO	no
22	LRP1B	Missense_Mutation	SNP	MPR	COMBO	no
22	LRP1B	Missense_Mutation	SNP	MPR	COMBO	no
22	PIK3CA	Missense_Mutation	SNP	MPR	COMBO	no
22	PIK3CA	Missense_Mutation	SNP	MPR	COMBO	no
22	CREBBP	Nonsense_Mutation	SNP	MPR	COMBO	no
22	TP53	Missense_Mutation	SNP	MPR	COMBO	no
22	MYH9	Missense_Mutation	SNP	MPR	COMBO	no
22	EP300	Missense_Mutation	SNP	MPR	COMBO	no
22	EP300	Missense_Mutation	SNP	MPR	COMBO	no
23	TP53	Nonsense_Mutation	SNP	NPR	COMBO	no
24	PIK3CA	Missense_Mutation	SNP	NPR	COMBO	yes
24	FAT1	Missense_Mutation	SNP	NPR	COMBO	yes
24	TP53	Frame_Shift_Del	DEL	NPR	COMBO	yes
24	ASXL1	Missense_Mutation	SNP	NPR	COMBO	yes
25	KMT2C	Missense_Mutation	SNP	NPR	COMBO	no
25	TP53	Splice_Site	SNP	NPR	COMBO	no
25	KEAP1	Missense_Mutation	SNP	NPR	COMBO	no
26	TP53	Missense_Mutation	SNP	NPR	COMBO	no
26	KDM6A	Frame_Shift_Del	DEL	NPR	COMBO	no
27	BIRC6	Missense_Mutation	SNP	NPR	COMBO	no
27	CASP8	Missense_Mutation	SNP	NPR	COMBO	no
27	FAT1	Nonsense_Mutation	DEL	NPR	COMBO	no
27	CDKN2A	Frame_Shift_Del	DEL	NPR	COMBO	no
27	NOTCH1	Missense_Mutation	SNP	NPR	COMBO	no
27	TP53	Missense_Mutation	SNP	NPR	COMBO	no
27	TP53	Missense_Mutation	SNP	NPR	COMBO	no
28	LRP1B	Missense_Mutation	SNP	NPR	COMBO	no
28	TP53	In_Frame_Ins	INS	NPR	COMBO	no
29	FAT1	Nonsense_Mutation	INS	MPR	COMBO	no
29	NOTCH1	Missense_Mutation	SNP	MPR	COMBO	no
29	TP53	In_Frame_Del	DEL	MPR	COMBO	no
30	PIK3CA	Missense_Mutation	SNP	NPR	COMBO	no
30	CDKN2A	Frame_Shift_Del	DEL	NPR	COMBO	no
30	NOTCH1	Frame_Shift_Del	DEL	NPR	COMBO	no
31	TP53	Nonsense_Mutation	SNP	MPR	COMBO	no
31	TP53	Nonsense_Mutation	SNP	MPR	COMBO	no
32	TP53	Nonsense_Mutation	SNP	NPR*	COMBO	yes
33	FAT1	Frame_Shift_Del	DEL	NPR	COMBO	yes
33	TP53	Missense_Mutation	SNP	NPR	COMBO	yes
34	LRP1B	Nonsense_Mutation	SNP	NPR	COMBO	no
34	HLA-A	Nonsense_Mutation	SNP	NPR	COMBO	no
34	CDKN2A	Nonsense_Mutation	SNP	NPR	COMBO	no
34	TP53	In_Frame_Ins	INS	NPR	COMBO	no
35	FAT1	Nonsense_Mutation	SNP	NPR	COMBO	no
35	TP53	Nonsense_Mutation	SNP	NPR	COMBO	no
36	HLA-B	Nonsense_Mutation	SNP	MPR	COMBO	no
36	TP53	Missense_Mutation	SNP	MPR	COMBO	no
37	TP53	Nonsense_Mutation	SNP	NPR	COMBO	no
37	TP53	Missense_Mutation	SNP	NPR	COMBO	no
38	LRP1B	Missense_Mutation	SNP	NPR	COMBO	no
38	CASP8	Missense_Mutation	SNP	NPR	COMBO	no
38	TP53	Splice_Site	SNP	NPR	COMBO	no
39	MB21D2	Nonsense_Mutation	SNP	MPR	COMBO	no
39	FAT1	Missense_Mutation	SNP	MPR	COMBO	no
39	KMT2D	Missense_Mutation	SNP	MPR	COMBO	no
39	KMT2D	Missense_Mutation	SNP	MPR	COMBO	no
39	KMT2D	Nonsense_Mutation	SNP	MPR	COMBO	no
*Patients 21, 32, and 34 were unevaluable for pathological response, but were included in translational analyses according to their clinical/radiological response: 1 likely MPR (21) and 2 likely NPR (32 and 34).

[truncated: 12 more sheets: Fig. 2h, Supp. Fig. 5d, Supp. Fig. 6a, Supp. Fig. 6b, Supp. Fig. 6c, Supp. Fig. 6d, Supp. Fig. 6e, Supp. Fig. 6f, Supp. Fig. 6g, Supp. Fig. 7, Supp. Fig. 8a, Supp. Fig. 8b]
